# Supplementary material for: Genome-Wide Mapping of Consanguineous Families Confirms Previously Implicated Gene Loci and Suggests New Loci in Specific Language Impairment (SLI)
Source: Children (Basel). 2024 Aug 30;11(9):1063. doi: 10.3390/children11091063 (PMC11429814; doi:10.3390/children11091063)
Supplement: Supplementary file 1 [file children-11-01063-s001.zip]

Archive with 1 entries (1 files):
- children-3029484-supplementary.pdf
